# Supplementary material for: Sesquiterpene Lactones and Flavonoid from the Leaves of Basin Big Sagebrush (Artemisia tridentata subsp. tridentata): Isolation, Characterization and Biological Activities
Source: Molecules. 2024 Feb 9;29(4):802. doi: 10.3390/molecules29040802 (PMC10892904; doi:10.3390/molecules29040802)
Supplement: Supplementary file 1 [file molecules-29-00802-s001.zip]

Archive with 47 entries (40 files):
- molecules-2800749-supplementary/Supplementary Data/
- molecules-2800749-supplementary/Supplementary Data/molecules-2800749-Supplementary Data S1-Figures S1-S10 and Tables S1-S14.pdf
- molecules-2800749-supplementary/Supplementary Data/Supplementary Data-3-NCI data.pdf
- molecules-2800749-supplementary/Supplementary Data/Supplementary Data-4a-NMR-Scanned Files.zip
- molecules-2800749-supplementary/Supplementary Data/Supplementary Data-4a-NMR-Scanned Files/
- molecules-2800749-supplementary/Supplementary Data/Supplementary Data-4a-NMR-Scanned Files/Desacetylmatricarin NMR.pdf
- molecules-2800749-supplementary/Supplementary Data/Supplementary Data-4a-NMR-Scanned Files/Leukodin NMR.pdf
- molecules-2800749-supplementary/Supplementary Data/Supplementary Data-4a-NMR-Scanned Files/Matricarin NMR.pdf
- molecules-2800749-supplementary/Supplementary Data/Supplementary Data-4a-NMR-Scanned Files/Quercetagetin trimethyl ether NMR.pdf
- molecules-2800749-supplementary/Supplementary Data/Supplementary Data-4b-NMR-Raw Data.zip
- molecules-2800749-supplementary/Supplementary Data/Supplementary Data-4b-NMR-Raw Data/
- molecules-2800749-supplementary/Supplementary Data/Supplementary Data-4b-NMR-Raw Data/Desacetylmatricarin/
- molecules-2800749-supplementary/Supplementary Data/Supplementary Data-4b-NMR-Raw Data/Desacetylmatricarin/D2o Exchange Peak 4 EPI pure -1.jdf
- molecules-2800749-supplementary/Supplementary Data/Supplementary Data-4b-NMR-Raw Data/Desacetylmatricarin/Desacetylmatricarin Carbon.jdf
- molecules-2800749-supplementary/Supplementary Data/Supplementary Data-4b-NMR-Raw Data/Desacetylmatricarin/Desacetylmatricarin.cdx
- molecules-2800749-supplementary/Supplementary Data/Supplementary Data-4b-NMR-Raw Data/Desacetylmatricarin/Desacetylmatricarin.jdf
- molecules-2800749-supplementary/Supplementary Data/Supplementary Data-4b-NMR-Raw Data/Desacetylmatricarin/KS-78 peak 4 Desacetylmatricarin hetcor-4.jdf
- molecules-2800749-supplementary/Supplementary Data/Supplementary Data-4b-NMR-Raw Data/Desacetylmatricarin/Peak 4 Desacetylmatricarin cosy-1.jdf
- molecules-2800749-supplementary/Supplementary Data/Supplementary Data-4b-NMR-Raw Data/Desacetylmatricarin/Peak 4 pure Hetcor.mnova
- molecules-2800749-supplementary/Supplementary Data/Supplementary Data-4b-NMR-Raw Data/Desacetylmatricarin/Peak 4hmbc_pfg-2.jdf
- molecules-2800749-supplementary/Supplementary Data/Supplementary Data-4b-NMR-Raw Data/Leucodin/
- molecules-2800749-supplementary/Supplementary Data/Supplementary Data-4b-NMR-Raw Data/Leucodin/KS-I_25 Peak 4 pure -1 COSy.jdf
- molecules-2800749-supplementary/Supplementary Data/Supplementary Data-4b-NMR-Raw Data/Leucodin/KS-I-20 Peak 1 pure Hetcor-1.jdf
- molecules-2800749-supplementary/Supplementary Data/Supplementary Data-4b-NMR-Raw Data/Leucodin/KS-I-20 peak 1 pure HMBC-1.jdf
- molecules-2800749-supplementary/Supplementary Data/Supplementary Data-4b-NMR-Raw Data/Leucodin/Leucodin 1.mnova
- molecules-2800749-supplementary/Supplementary Data/Supplementary Data-4b-NMR-Raw Data/Leucodin/Leucodin 2.mnova
- molecules-2800749-supplementary/Supplementary Data/Supplementary Data-4b-NMR-Raw Data/Leucodin/Leucodin Carbon.jdf
- molecules-2800749-supplementary/Supplementary Data/Supplementary Data-4b-NMR-Raw Data/Leucodin/Leucodin.cdx
- molecules-2800749-supplementary/Supplementary Data/Supplementary Data-4b-NMR-Raw Data/Leucodin/Leucodin.jdf
- molecules-2800749-supplementary/Supplementary Data/Supplementary Data-4b-NMR-Raw Data/Leucodin/Leucodin.pdf
- molecules-2800749-supplementary/Supplementary Data/Supplementary Data-4b-NMR-Raw Data/Matricarin/
- molecules-2800749-supplementary/Supplementary Data/Supplementary Data-4b-NMR-Raw Data/Matricarin/hmbc_pfg-4.jdf
- molecules-2800749-supplementary/Supplementary Data/Supplementary Data-4b-NMR-Raw Data/Matricarin/Matricarin Carbon 1.mnova
- molecules-2800749-supplementary/Supplementary Data/Supplementary Data-4b-NMR-Raw Data/Matricarin/Matricarin Carbon.jdf
- molecules-2800749-supplementary/Supplementary Data/Supplementary Data-4b-NMR-Raw Data/Matricarin/Matricarin prediction.mnova
- molecules-2800749-supplementary/Supplementary Data/Supplementary Data-4b-NMR-Raw Data/Matricarin/Matricarin prediction.pdf
- molecules-2800749-supplementary/Supplementary Data/Supplementary Data-4b-NMR-Raw Data/Matricarin/Matricarin.cdx
- molecules-2800749-supplementary/Supplementary Data/Supplementary Data-4b-NMR-Raw Data/Matricarin/Matricarin.jdf
- molecules-2800749-supplementary/Supplementary Data/Supplementary Data-4b-NMR-Raw Data/Matricarin/Peak 1 pure acetate Cosy -1.jdf
- molecules-2800749-supplementary/Supplementary Data/Supplementary Data-4b-NMR-Raw Data/Matricarin/Peak 1 pure acetate hetcor-1.jdf
- molecules-2800749-supplementary/Supplementary Data/Supplementary Data-4b-NMR-Raw Data/Quercetagetin trimethyl ether/
- molecules-2800749-supplementary/Supplementary Data/Supplementary Data-4b-NMR-Raw Data/Quercetagetin trimethyl ether/hmbc_pfg-3.jdf
- molecules-2800749-supplementary/Supplementary Data/Supplementary Data-4b-NMR-Raw Data/Quercetagetin trimethyl ether/noesy-1.jdf
- molecules-2800749-supplementary/Supplementary Data/Supplementary Data-4b-NMR-Raw Data/Quercetagetin trimethyl ether/Quercetagetin trimethyl ether Carbon.jdf
- molecules-2800749-supplementary/Supplementary Data/Supplementary Data-4b-NMR-Raw Data/Quercetagetin trimethyl ether/Quercetagetin trimethyl ether.cdx
- molecules-2800749-supplementary/Supplementary Data/Supplementary Data-4b-NMR-Raw Data/Quercetagetin trimethyl ether/Quercetagetin trimethyl ether.jdf
- molecules-2800749-supplementary/Supplementary Data/Supplementry Data-2- LC-MS data.pdf
